# Supplementary material for: Type I Interferon-Related Gene Expression and Laboratory Abnormalities in Acute Infection Are Associated with Long COVID Symptom Burden
Source: J Clin Med. 2025 Nov 6;14(21):7875. doi: 10.3390/jcm14217875 (PMC12610472; doi:10.3390/jcm14217875)
Supplement: Supplementary file 1 [file jcm-14-07875-s001.zip]

Archive with 1 entries (1 files):
- jcm-3939176-supplementary.pdf
